# Supplementary material for: Condemnation of Porcine Carcasses: A Two-Year Long Survey in an Italian High-Throughput Slaughterhouse
Source: Vet Sci. 2023 Jul 24;10(7):482. doi: 10.3390/vetsci10070482 (PMC10386549; doi:10.3390/vetsci10070482)
Supplement: Supplementary file 1 [file vetsci-10-00482-s001.zip]

Archive with 1 entries (1 files):
- vetsci-2511444-supplementary.pdf
